# Supplementary material for: The diagnostic performance of machine learning based on resting-state functional magnetic resonance imaging data for major depressive disorders: a systematic review and meta-analysis
Source: Front Neurosci. 2023 Sep 22;17:1174080. doi: 10.3389/fnins.2023.1174080 (PMC10559726; doi:10.3389/fnins.2023.1174080)
Supplement: Supplementary file 2 [file Table_4.XLSX]

## Sheet: Sheet1
文章	年份	静息态功能磁共振技术	人数比（MDD:HC)	灵敏度	特异度·	TP	FP	FN	TN	受试者年龄	是否接受过治疗或者病情
Accuracy of automated classification of major depressive disorder as a function of symptom severity	2015	resting-state Fmri	18 19（最严重）	59	72	11	5	7	14		有
A Weighted Discriminative Dictionary Learning Method for Depression Disorder Classification using fMRI Data	2016	FMRI	29 29	75.86	82.76	22	5	7	24
Detecting depression from fMRI using Relational Association Rules and Artificial Neural Networks		FMRI	19:20:00	94.74	95	18	1	1	19
Machine-Learning Classifier for Patients with Major Depressive Disorder: Multifeature Approach Based on a High-Order Minimum Spanning Tree Functional Brain Network	2017 2,238	the functional connectivity networks	1 day, 14:28:00	100	96.67	38	1	0	27
Depression detection from sMRI and rs-fMRI images using machine learning	2021	founctional MRI	38:241	72	90	27	24	11	217	11-27;18-64	轻微
Application of Artificial Intelligence in the MRI Classification Task of Human Brain Neurological and Psychiatric Diseases: A Scoping Review
Enhancing Multi-Center Generalization of Machine Learning-Based Depression Diagnosis From Resting-State fMRI	2020	resting-state fMRI，FC	163：195	74.3	72.3	121	55	42	140	39 44
Visualizing Functional Network Connectivity Difference between Healthy Control and Major Depressive Disorder Using an Explainable Machine-learning Method	2020	whole-brain functional connectivity	262 277	65.57	72.42	170	78	92	199
Multi-scale Time-series Kernel-based Learning Method for Brain Disease Diagnosis	2020	fMRI	31 29	87.1	93.1	27	2	4	27	25-65
Machine-Learning Classifier for Patients withMajor Depressive Disorder: Multifeature Approach Based on a High-Order Minimum Spanning Tree Functional Brain Network	2017	network	38 28	97.54	1	37	0	1	28	17-51
Functional network connectivity (FNC)-based generative adversarial network (GAN) and its applications in classification of mental disorders	2020	FMRI	269 286	73.5	66.5	198	96	71	190	32	H:18
Identifying major depression using whole-brain functional connectivity: a multivariate pattern analysis	2012	functional connectivity	24 29			24	3	0	26	31-33	H:26
Identifying major depressive disorder using Hurst exponent of resting-state brain networks	2013	FMRI	20 20	95	85	19	3	1	17	50	H:25
Identifying resting-state effective connectivity abnormalities in drug-naïve major depressive disorder diagnosis via graph convolutional networks	2019	EC	29 44	57	87	17	6	12	38	43.79
		FC		47	64	14	16	15	28
Intrinsic Functional Brain Connectivity Predicts Onset of Major Depression Disorder in Adolescence: A Pilot Study	2018	FC	38 30	100	93	38	2	0	28	8 14
Identifying current and remitted major depressivedisorder with the Hurst exponent: a comparative study on two automated anatomical labeling atlases	2017	FMRI	19 19	84	89	16	2	3	17		有
Prediction of clinical depression scores and detection of changes in whole-brain using resting-state functional MRI data with partial least squares regression	2017	FC	58 65	81	80	47	13	11	52	34.8 42.8
Quantitative Identification of Major Depression Based on Resting-State Dynamic Functional Connectivity: A Machine Learning Approach	2020	DEC	43 56	96.77	94.68	41	3	2	53	35
Resting-State Functional Network Scale Effects and Statistical Significance-Based Feature Selection in Machine Learning Classification	2019 2.238	脑网络	38 28	91.9	83.6	35	4	3	24	17-49
Unsupervised Classification of Major Depression Using Functional Connectivity MRI	2013	FC	24 29			24	25	0	5	31，33
White-matter functional topology: a neuromarker for classification and prediction in unmedicated depression	2020	topological property	91：225	74	80	67	36	24	180	36
Multivariate Machine Learning Analyses in Identification of Major Depressive Disorder Using Resting-State Functional Connectivity: A Multicentral Study	2021	FC	1021 1100	72.8	72	743	308	278	792	35	有
AUTOMATED RECOGNITION OF DEPRESSION FROM FEWER-SHOT LEANING IN RESTING-STATE fMRI WITH ReHo USING DEEP CONVOLUTIONAL NEURAL NETWORK	2021	Fmri	22 15	89.07	88.79	20	4	1	11
Classification Between Major Depressive Disorder and Healthy Controls Using Functional Brain Network Topology	2020	FMRI	21 21	86	76	18	2	3	19

## Sheet: Sheet3
author	TP	FP	FN	TN	模型	受试者人数（MDD/HC)	M/F	评分标准	分数	使用方法	疾病状况	年龄
2020Ji Ye Chun	146	94	120	183	SVM	262/277	100/162,101/176			Blod		32.91/31.05
2021Ji Ye Chun	120	80	146	197	RF
2022Ji Ye Chun	133	114	133	163	XGBoot
2023Ji Ye Chun	173	78	93	199	CNN
2020Takashi	121	55	42	140	SVM
2020zehua	27	2	4	27		1 day, 7:29:00	9/22,11/18			BOLD	MDD	50.5,50.1
2021zehua	24	5	7	24
2022zehua	21	6	10	23
2023zehua	25	3	6	26
2019Hao Guo	19	4	19	24		38/28	15/23,13/15	HAMD	22.8	FC	MDD	17-49,17-51
	17	5	21	23
	33	2	5	26
	38	1	0	27
2020jianlongzhao	198	96	71	190	GAN	269/286	105/164,105/181	HDRS	18.3	FNC	MDD	32.8,31.7
2011zenglingli	24	3	0	26				BDI	20.4	FNC
2013yangyu	16	9	3	29	SVM	19/38	11/8,25/11	HRSD	25.43	FC	MDD
2015Meenal J. Patel, B.S	29	5	4	30	ADTree	33/35		HAM-D score		network	Late-life depression patients		用过药
2017Andrew T Drysdale	193	45	27	342	logistic regression, support vector (SVM) classification or linear discriminant analysis (LDA)	220:387				FC
2019Yanting	70	15	12	57	LOOCV,SVM	82/72	29/53,33/39	HAMD	18	dFC	MDD	18-55	未用药
2012Anton Lord	11	10	11	11	SVM	21/22	13/8,13/9	HAM-D	15.8	BOLD	MDD	37.86,34.55	用过药（4名无）
2016Rajamannar	8	8	10	11	SVM	18/19	F:67%	HAM-A score、HRSD score	17/19	BOLD	MDD	19，24	未用药
	7	8	8	11		12,19	F:42%	HAM-A score、HRSD score	21/24	BOLD		26，14
2016xinwang	19	14	10	15	WDDL	29,29	15/14,14/15			BOLD
	22	5	7	24	SVM	29,29	15/14,14/15			BOLD
2018Maksim Sharaev	23	6	2	19	AWE	25 25				BOLD
	23	10	2	15	WL	25 25
2021Marzieh Mousavian	27	24	11	217	MCD	38 241	11/27,88/153	BDI	13	BOLD	MDD	18,39.7
2012Linglizeng	24	4	0	25	SVM	24 29	8/16 9/20	HDRS	26.42	BOLD	MDD	31.83,33.62
2013weimaobin	19	3	1	17	SVM	20 20	10/10,14/6	HDRS	25.8	network	MDD	34.3,30.8	未用药
2019Eunji jun	16	6	13	38	GCNw/Lasso	29 44	8/21 17/27	HDRS	14.48	EC	MDD	43，39	未用药
2019Eunji jun	13	16	16	28	GCNw/Lasso					FC
2018Dina R. Hirshfeld-Becker	13	2	3	14	SVM	15/16	11/4,8/8			FC	MDD	11.00,
2017binjing	16	3	3	16	SVM	19/19		HAM-D	21	BLOD	c-MDD	34
	16	6	3	13				HAM-D	4	BLOD	r-MDD	37
2017Kosuke Yoshida	30	26	28	39	LDA	58/65	25/33,37/28	BDI-II	30.9	FC	MDD	34.8,42.8
	40	14	18	44	SVM
2019yanbaoyu	41	3	2	53	SVM	43/56	13/30,30/26	HAMD/HAMA	23/18	DFC	MDD
	33	10	10	46						SFC	MDD
2019Hao Guo	30	9	8	19	SVM	38/28	13/15,15/23	HAMD	22.8	network	MDD	28.4,26.6
	34	7	4	21
	35	7	3	21
	33	3	5	25
	35	5	3	23
2016Runa Bhaumik	30	10	8	19	SVM/LASSO/LOOCV	38/29	9/29,13/16	HAMD	2.39	network	rMDD	14.84
2013zenglingli	23	5	1	24	MMC	24/29	8/16,9/20	HDRS/HAMA	26.42/20.29	FC	MDD	31，33	未用药
	22/20	6，8	2，4	23/21	SVM（S/P）
	22/15	6，3	2，9	23/26	LDA（S/P）
2020lijiao	67	45	24	180	SVM	91/225	62/29，148/77	HAMD score	22.3	network(WM)	MDD	36/39	未用药
2021shiyachen	735	287	286	813	XGBoot	1021/1100	336/685，460/640HAMD-17 Scores21.70			BOLD	MDD	35.52/36.18	第一次（478），未用药（372）
2021LIMI	12	2	2	12	KELM+VGG16	14/14	6/8，7/7	PHQ	18.21	BOLD	MDD	27，30
2020Yael Jacob	18	5	3	16	QDA	21/21				network
2014gaolonglong	30	7	9	30	SVM	39/37	16/23,23/14	HAMD	24.97	FC		27.99+28.22
2013J. R. C. Almeida,	9	4	9	14	SVM	18/18				BOLD
2017wangxin	30	2	1	27	SVM	31/29	15/16,14/15	SCIDI/NP		network	depression	30.42,32.63
2020Bhaskar Sen	39	5	10	28	SVM	49/33	13/36,8/24	BDI-II	29	dFC	MDD	15/15
								CDRS-R	77
2018gengxiangfei	22	3	2	21	SVM	24/24	8/16,8/16	PHQ/BDI	21.1/32.3	network	MDD	51.2/47.8
2009R. Cameron Craddock	12	8	8	12	SVM,LOOCV	20/20	8/12,8/12			FC	MDD	43.2/28.9
2017Benedikt Sundermann	45	33	15	27	SVM-RFE	60/60		HAM-D-17	20.9	BOLD	MDD	50.8/51.2
2020zanwang					LOSOCV	40/36	15/25,18/18	HRSD	1.23	DTI	late-onset depression (LOD	69.9/70.8
2012pengfang	19	25	3	1	LOOCV,SVM	22/26	7/15，7/19	(HDRS)	25.95	DTI	MDD	31.18，34.92	未用药
Rajamannar	17	4	5	18	SVM	22 22		(MADRS)	22	ASL	MDD	20-55	未使用
2018Shu-Hsien	30	8	7	19	SVM	37 27	8/29,8/19			DTI	untreated MDD	15.4,16.3	未使用

## Sheet: Sheet9
author	TP	FP	FN	TN	Center	Neuropsychological test			The correlation between Fmri and neuropsychological test
Chunjiye,2020	133	114	129	163	multi-center	NA
Takashi,2020	121	55	42	140	multi-center	BDII,IQ
Zehua,2021	25	3	6	26	single-center	NA
Guohao,2017	33	2	5	26	single-center	HAMD:22.8
Zhaojianlong,2020	198	96	71	190	multi-center	HDRS:18.3
Weimaobin,2013	19	3	1	17	single-center	HDRS:25.8
Yuyang,2013	16	9	3	29	single-center	HRDS:25.34
Andrew T Drysdale,2017	193	45	27	342	multi-center	Sadness	Ahedonia	Anergia	Sadness:r=0.82	Ahedonia:r=0.81	Anergia:r=0.12
Linglizeng,2012	24	4	0	25	single-center	HDRS:26.2	Clinical Global Impression Scale-Severity:5.920	HARS:20.29
Yanting,2019	70	15	12	57	single-center	HAMD:22.46			HAMD:r=0.23
Anton Lord,2012	11	10	11	11	single-center	HAMD:15.8
Rajamannar,2016	7	8	8	11	single-center	HAMD
Maksim Sharaev,2019	23	10	2	15	single-center	NA
Marzieh Mousavian,2021	27	24	11	217	single-center	BDI:13
Eunji jun,2019	16	6	13	38	single-center	HDRS:14.48
Binjing,2017	16	3	3	16	single-center	HDRS:21.65
Kosuke Yoshida,2017	30	26	28	39	single-center	BDI-II:30.9	SHAPS:37.8	PANAS:25.1	BDI:r=0.541
Yuyanbao,2019	41	3	2	53	single-center	HAMD:23.35
Hao Guo,2019	35	7	3	21	single-center	HDRS:22.8
Runa Bhaumik,2016	30	10	8	19	single-center	CGI score:4.1	MADRS scores:2.5	HAMA score:2.39
Shi yachen,2021	735	287	286	813	multi-center	HAMD:21.70
LiMi,2021	12	2	2	12	single-center	PHQ=18.21
Yael Jacob,2020	18	5	3	16	single-center	NA
Gaolonglong,2014	30	7	9	30	single-center	HAMD:24.97
Wangxin,2016	19	14	10	15	single-center	NA
Bhaskar Sen,2020	39	5	10	28	single-center	BDI：29
gengxiangfei,2018	22	3	2	21	single-center	BDI：32.30
R. Cameron Craddock,2009	12	8	8	12	single-center	NA
Benedikt Sundermann,2017	45	33	15	27	single-center	HAMD:20.20
2015Meenal J. Patel, B.S	23	5	4	26	single-center	MMSE:20.5	HAMD:20.33
Supplementary Table:TP: true positive;FP: false-positive;FN: false negative and TN:true negative values

## Sheet: Sheet4
题目	磁场	性质	分类方法	验证方法	优点	缺点	研究目的	研究结果	局限性
2012Anton Lord		FC	SVM
2012Linglizeng		FC	the linear support vector machine classifier	leave-one-out cross-validation		更大的样本量和多中心成像数据来验证分类结果是很重要的。一些生理噪声，如心率和呼吸频率，可以混叠到功能磁共振信号的低频域。然而，在这项研究中，在扫描过程中没有收集到心跳和呼吸频率，这些生理噪声对分类器性能的影响仍有待确定。更多的神经影像证据，如结构异常，而不是重复状态的功能连接，需要作为一个合成的生物标记物，以更可靠的临床诊断这种复杂的疾病。自动解剖标记图谱，包括116个区域，覆盖整个大脑和小脑，但不包括脑干，这可能是严重抑郁症单胺能假说的中心，显然，脑干的功能连接应该在未来进行研究。此外，需要评估共识功能连接和临床变量之间的关系，以描绘共识功能连接，并确认共识功能连接在抑郁症中被证明是可靠的。
2013J. R. C. Almeida,		BD（DTI）
2013weimaobin		Resting-state networks						本研究表明，由ICA组提取的静息状态网络的粗略信号具有可用赫斯特指数量化的“长时记忆”特性。通过选择静息状态网络的Hurst指数作为分类特征，可以很好地区分MDD组和健康组。研究表明，静息状态网络的“长期记忆”可以很好地描述与抑郁相关的大脑活动的无标度动态。缺失网位于右额顶网和缺省网，超额网位于左额顶网、腹内侧额前网和突起网。提示MDD的异常可能与复杂的情绪和认知障碍有关。一些网络(如默认模式网络和右额顶网络)的H值下降表明，这些网络在处理负面偏见的在线信息时更有效，从而导致MDD患者持续的负面偏见。在这种情况下，其他网络(例如，突起网络和腹内侧网络)的粗略信号
2013yangyu		FC	由于数据的高维性，功能磁共振成像的多变量模式,分析是一项具有挑战性的任务。利用IDA对原始特征空间进行降维处理。当获得嵌入坐标下的特征数据集时，采用具有线性核函数的支持向量机来解决分类问题。One to rest的最终输出是输出值最高的支持向量机对应的类。	采用Loocv策略对分类器的泛化能力进行估计	这将为如何解决RS-fMRI数据降维这一具有挑战性的问题提供新的线索	无全局信号回归	选择IDA获取的RS-fMRI的低维嵌入作为分类特征，我们设计了一个数据驱动的多类分类器，并成功地提取了潜在地隐藏在MDD患者、精神分裂症患者和健康对照组大脑中自发神经活动的显著区分功能联系。	前额叶皮质和情感网络
2013zenglingli	1.5T	扣带旁回的FC,SACC与某些皮质区域和边缘结构之间	无监督MMC算法（聚类分析）;这与支持向量机分类器的结果相似，但优于LDA分类器的结果	留一交叉验证(LOOCV)、单个被试		更大的样本量、多中心成像数据；使用不同的健康对照组；低维流形嵌入和非线性核方法，可能具有改善分类性能的潜力		pACC的FC,结果使用MMC、NCut和C-Means的聚类一致性分别为84.9%、81.1%和72.9±3.8%。
2014gaolonglong		BOLD				高维度，对噪声非常敏感
